# Supplementary material for: MiR-21 Is Induced by Hypoxia and Down-Regulates RHOB in Prostate Cancer
Source: Cancers (Basel). 2023 Feb 17;15(4):1291. doi: 10.3390/cancers15041291 (PMC9954526; doi:10.3390/cancers15041291)
Supplement: Supplementary file 1 [file cancers-15-01291-s001.zip]

Archive with 1 entries (1 files):
- cancers-2134049-supplementary.pdf
